# Supplementary material for: Circulatory microRNA signature distinguishing rheumatoid arthritis and psoriatic arthritis
Source: Rheumatology (Oxford). 2026 May 8;65(6):keag246. doi: 10.1093/rheumatology/keag246 (PMC13275133; doi:10.1093/rheumatology/keag246)
Supplement: keag246_Supplementary_Data [file keag246_supplementary_data.zip]

Archive with 6 entries (6 files):
- rhe-25-3198-File009.pdf
- 02-Jun-2026_074005_rhe-25-3198-File009.pdf
- 09-Jun-2026_064250_rhe-25-3198-File008.docx
- rhe-25-3198-File008.docx
- 02-Jun-2026_074005_rhe-25-3198-File008.docx
- 09-Jun-2026_064251_rhe-25-3198-File009.pdf
